# Supplementary material for: Cognitive control: exploring the causal role of the rTPJ in empathy for pain mediated by contextual information
Source: Soc Cogn Affect Neurosci. 2024 Sep 6;19(1):nsae057. doi: 10.1093/scan/nsae057 (PMC11414476; doi:10.1093/scan/nsae057)
Supplement: nsae057_Supp [file nsae057_supp.zip]

Archive with 1 entries (1 files):
- scan-23-258-File010.pdf
